# Supplementary material for: Defensome against Toxic Diatom Aldehydes in the Sea Urchin Paracentrotus lividus
Source: PLoS One. 2012 Feb 20;7(2):e31750. doi: 10.1371/journal.pone.0031750 (PMC3282763; doi:10.1371/journal.pone.0031750)
Supplement: Table S1 — Function for the genes analyzed in the present study. (XLS) [file pone.0031750.s001.xls]

## Sheet: Sheet1
Supplementary Table S1. Function for the genes analyzed in the present study.
Gene	Function
Hsp70
Hsp60	proteins involved in the folding and unfolding of other proteins, protecting cell from stress
Hsp56
Cytb	component of respiratory chain: involved in electron transport and the generation of ATP
MT	protein capable of binding to heavy metals, involved in the transport of heavy metals and cellular detoxification processes
Hat	protease responsible forthe digestion of the protective fertilization envelope and free the blastula in sea urchin
BP10	astacin metalloprotease, role in the early differentiation of blastomers along the primordial axis of the embryo
14-3-3e	stress protein, involved in the regulation of signal transduction, cell-cycle control, apoptosis, cellular homeostasis
p38 MAPK	cytokine production, inflammatory responses and controlling cell proliferation
GS	key enzyme in nitrogen metabolism
MTase	emzyme that catalyzes transfer of a methyl group to DNA
Sox9	trascription factor involved in the left-right asymmetry process
Nec	outer extracellular matrix component, essential for correct morphogenesis of inner mesoderm structure
Uni	transforming growth factor β, involved in skeletal growth
SM30	specific matrix protein essential for the set-up of skeleton
SM50	specific matrix protein essential for the set-up of skeleton
BMP5-7	growth factor
