# Supplementary material for: Defensome against Toxic Diatom Aldehydes in the Sea Urchin Paracentrotus lividus
Source: PLoS One. 2012 Feb 20;7(2):e31750. doi: 10.1371/journal.pone.0031750 (PMC3282763; doi:10.1371/journal.pone.0031750)
Supplement: Table S2 — Data of expression level are reported as a fold difference from control at 5, 9, 24 48 hpf. (XLS) [file pone.0031750.s002.xls]

## Sheet: Sheet1
Supplementary Table S2.Data of expression level are reported as a fold difference from control
		at 5, 9, 24 48 hpf.
		Fold differences greater than ± 2 were considered significant.
		As positive control, the values of expression level of hsp70, previously
		analyzed in Romano et al. (2011) and now detected on these samples, are
		reported.
Gene	5	9	24	48
Hsp70	-1.13	4.679	-0.878	1.778
Hsp60	-0.063	5.286	1.196	1.585
Hsp56	-1.071	1.152	4.396	0.46
Cytb	-1.692	0.934	1.349	0.577
MT	-1.716	0.535	0.502	-1.379
Hat	-0.667	3.777	0.078	1.244
BP10	0.389	3.722	0.345	1.788
14-3-3e	-1.112	-0.828	3.081	0.248
p38 MAPK	-1.628	1.739	3.987	0.323
GS	-0.863	1.474	2.566	0.88
MTase	-0.102	0.614	2.634	-0.734
Sox9	-0.091	0.903	-2.773	1.375
Nec	-0.914	0.359	-3.927	0.994
Uni	0.132	-1.313	-3.936	-0.431
SM30	0.655	-0.213	-4.125	-0.553
SM50	1.238	0.672	-2.981	-3.661
BMP5-7	-0.233	0.266	-0.625	0.451
	over-expression
	down-expression
