# Supplementary material for: Defensome against Toxic Diatom Aldehydes in the Sea Urchin Paracentrotus lividus
Source: PLoS One. 2012 Feb 20;7(2):e31750. doi: 10.1371/journal.pone.0031750 (PMC3282763; doi:10.1371/journal.pone.0031750)
Supplement: Table S3 — Data of expression level are reported as a fold difference from control at 5, 9, 24 48 hpf at decadienal concentrations of 0.15, 0.20, 0.25, 0.30, 0.35 μg/ml. (XLS) [file pone.0031750.s003.xls]

## Sheet: Sheet1
Supplementary Table S3. Data of expression level are reported as a fold difference from control
	at 5, 9, 24 48 hpf at decadienal concentrations of 0.15, 0.20, 0.25, 0.30, 0.35 mg/ml.
	Fold differences greater than ± 2 were considered significant.
Gene
		0.15	0.2	0.25	0.3	0.35
Hsp70	5h	-0.211	-0.581	-0.962	0.02	-0.158
	9h	0.684	3.722	4.568	5.318	5.894
	24h	0.333	0.874	-0.698	0.365	0.256
	48h	0.051	0.687	1.552	0.145	0.156
hsp60	5h	-0.347	0.456	-0.441	0.393	0.706
	9h	0.026	4.452	5.359	5.505	1.428
	24h	0.031	0.094	0.098	0.261	4.181
	48h	-0.164	0.605	1.222	0.25	-0.021
hsp56	5h	0.854	0.665	-0.987	0.665	0.552
	9h	0.987	0.952	1.051	1.079	0.881
	24h	0.546	3.856	4.225	5.039	5.356
	48h	-0.021	0.065	0.054	0.021	0.089
cytb	5h	-0.316	0.613	-0.411	0.195	0.064
	9h	0.212	1.262	0.79	-0.938	2.273
	24h	1.035	0.032	1.087	-0.417	1.004
	48h	-0.066	0.72	0.928	0.504	0.564
MT	5h	-0.17	0.695	-1.567	-0.243	1.175
	9h	-0.261	0.094	-0.042	2.693	0.292
	24h	0.792	0.49	1.157	0.97	0.251
	48h	-0.397	-0.991	-0.0386	-0.334	0.282
hat	5h	-0.399	0.029	-0.441	0.497	0.231
	9h	1.461	3.524	3.889	4.001	2.099
	24h	-0.049	0.031	0.487	-0.622	0.605
	48h	-0.317	-0.093	-1.087	-1.117	-3.064
BP10	5h	0.081	0.456	0.435	0.82	0.742
	9h	1.391	3.672	3.911	4.069	1.075
	24h	0.784	-0.729	-1.116	1.88	1.056
	48h	0.098	0.48	0.458	1.008	0.949
14-3-3e	5h	0.173	0.784	0.785	0.249	1.12
	9h	-0.017	0.603	0.691	-1.064	0.545
	24h	0.541	2.017	2.929	3.178	0.061
	48h	1.24	0.722	1.001	0.77	-0.178
p38 MAPK	5h	0.886	1.136	1.355	2.346	0.865
	9h	-0.396	1.272	1.282	4.629	1.355
	24h	1.689	1.887	4.048	1.68	1.032
	48h	0.855	0.824	0.751	1.554	1.126
GS	5h	0.421	0.74	-0.1	0.418	0.647
	9h	-1.399	-0.0553	-0.872	-1.806	-0.261
	24h	0.328	-0.406	2.481	-0.2	-1.29
	48h	-1.448	-4.813	-0.834	-2.501	-0.125
MTase	5h	0.122	-0.256	-0.102	-0.561	0.362
	9h	0.588	0.689	0.614	0.712	0.566
	24h	0.891	0.881	2.621	1.157	0.995
	48h	-0.257	-0.581	-0.734	-0.672	-0.284
sox9	5h	-0.034	0.884	-0.233	0.184	0.231
	9h	1.307	1.062	0.672	0.313	0.18
	24h	-0.826	-2.498	-2.787	-3.818	-0.709
	48h	0.048	0.637	0.501	0.099	0.303
Nec	5h	0.164	0.685	0.456	0.497	0.738
	9h	0.24	0.417	0.573	-0.332	0.468
	24h	0.24	0.209	-3.786	-0.427	-0.115
	48h	0.97	1.016	0.972	0.521	0.293
uni	5h	0.511	0.212	0.335	0.687	-0.025
	9h	-0.235	0.298	-1.126	-0.966	-0.333
	24h	0.122	0.632	-3.788	-0.256	-0.472
	48h	0.355	0.854	-0.388	-0.621	0.258
SM30	5h	0.458	0.687	-0.587	-0.562	-0.75
	9h	0.021	-0.689	-0.117	-0.231	-0.056
	24h	-0.354	-3.541	-4.284	-4.785	-0.256
	48h	-0.254	-0.227	-0.381	-0.578	0.201
SM50	5h	-0.059	0.125	-0.626	0.521	-2.44
	9h	-0.086	1.428	0.765	-3.661	-5.078
	24h	-1.215	0.876	-3.092	-1.22	-3.819
	48h	-1.607	-2.194	-3.693	-4.943	-6.642
BMP5-7	5h	0.258	-0.155	-0.124	-0.125	0.065
	9h	0.154	0.666	0.367	-0.145	-0.214
	24h	0.158	0.239	-0.557	-0.458	0.651
	48h	0.222	0.554	0.366	-0.147	0.917
	over-expression
	down-expression
